# Supplementary material for: Clinical Impact of Revised Ciprofloxacin Breakpoint in Patients with Urinary Tract Infections by Enterobacteriaceae
Source: Antibiotics (Basel). 2021 Apr 20;10(4):469. doi: 10.3390/antibiotics10040469 (PMC8074352; doi:10.3390/antibiotics10040469)
Supplement: Supplementary file 1 [file antibiotics-10-00469-s001.zip]

Archive with 1 entries (1 files):
- antibiotics-1161082-supplementary.pdf
